# Supplementary material for: TRAPPC2l Participates in Male Germ Cell Development by Regulating Cell Division
Source: Cell Prolif. 2025 Jan 26;58(6):e13810. doi: 10.1111/cpr.13810 (PMC12179553; doi:10.1111/cpr.13810)
Supplement: Supplementary file 2 — Supplementary Table S1. List of primers used in this study. [file CPR-58-e13810-s003.xlsx]

## Sheet: Sheet1
Gene	Primer
Trappc2l-F1	GAAGCTGTCAGTATGAAAGAGGGAGT
Trappc2l-R1	GCCTAATACCTGGAGTCAGAGGAAG
Trappc2l-R2	CACTAAGTCCAATTCCCAGTGCC
Trappc2l flox-5‘arm-F	GAAGCTGTCAGTATGAAAGAGGGAGT
Trappc2l flox-5‘arm-R	GGATCACCTCTGCCTCAACCA
Trappc2l flox-3‘arm-F	TCTGAGGCGGAAAGAACCAG
Trappc2l flox-3‘arm-R	GCCTAATACCTGGAGTCAGAGGAAG
Cre-F	TCCAATTTACTGACCGTACACCAA
Cre-R	CCTGTACCTGGCAATTTCGGCTA
Trappc2l-qPCR-F	GCTCAAGTTCCACTACATGGTG
Trappc2l-qPCR-R	CGAAGGGCTGTATTGGAGGAAT
