# Supplementary material for: TRAPPC2l Participates in Male Germ Cell Development by Regulating Cell Division
Source: Cell Prolif. 2025 Jan 26;58(6):e13810. doi: 10.1111/cpr.13810 (PMC12179553; doi:10.1111/cpr.13810)
Supplement: Supplementary file 3 — Supplementary Table S2. List of antibodies used in this study. [file CPR-58-e13810-s002.xlsx]

## Sheet: Sheet1
List of antibodies used in this study
Antibody name	Reference	Source
MVH	ab13840	Abcam
Na/K-ATPase	ab76020	Abcam
PH3	ab9045	Abcam
Ki67	ab15580	Abcam
GFP	ab13970	Abcam
SYCP3	ab15093	Abcam
STRA8	ab49405	Abcam
X	MCEN-X-10-GR	MCEN
Y	MCEN-Y-10-RE	MCEN
ACA	910102	Antibodies Incorporated
SOX9	Ab5535	Millipore
